# Supplementary material for: Broad-Spectrum Antimicrobial Activity of Ultrafine (BiO)2CO3 NPs Functionalized with PVP That Can Overcome the Resistance to Ciprofloxacin, AgNPs and Meropenem in Pseudomonas aeruginosa
Source: Antibiotics (Basel). 2023 Apr 14;12(4):753. doi: 10.3390/antibiotics12040753 (PMC10135073; doi:10.3390/antibiotics12040753)
Supplement: Supplementary file 1 [file antibiotics-12-00753-s001.zip]

Archive with 1 entries (1 files):
- antibiotics-2327908-supplementary.pdf
